# Supplementary material for: Metabolic Heterogeneity of Cerebral Cortical and Cerebellar Astrocytes
Source: Life (Basel). 2023 Jan 8;13(1):184. doi: 10.3390/life13010184 (PMC9860549; doi:10.3390/life13010184)
Supplement: Supplementary file 1 [file life-13-00184-s001.zip]

Archive with 1 entries (1 files):
- life-2075056-supplementary.pdf
